# Supplementary material for: Pest and Host Associations That Transcend Time: Assessing the Impact of Climate Change on Grape Berry Moth (Paralobesia viteana) and Its Hosts Vitis riparia and Vitis labrusca in North America
Source: Ecol Evol. 2025 Dec 9;15(12):e72612. doi: 10.1002/ece3.72612 (PMC12686965; doi:10.1002/ece3.72612)
Supplement: Supplementary file 2 — Table S2: ece372612‐sup‐0002‐TableS2.csv. [file ECE3-15-e72612-s002.csv]

state_name	variable	min	q1	median	q3	max	mean	sd
Alabama	bio_10	22.93066597	25.15333366	26.00200081	26.32533264	27.5233345	25.74389626	0.777749082
Alabama	bio_14	54	73	80	85	102	78.79846527	8.161864764
Alabama	bio_15	15.86571884	18.94107533	20.05294418	21.32894421	24.76688385	20.10246136	1.508332735
Alabama	bio_3	35.04098511	39.9461565	41.06777573	42.23900509	45.00818634	41.10776004	1.716780252
Alabama	bio_7	23.73333359	30.73999929	31.97200012	32.96800232	34.62000275	31.78625994	1.471116888
Alabama	bio_9	14.48866653	19.52233362	21.3029995	22.38166571	23.94533348	20.90517566	1.943188241
Alaska	bio_10	-10.6673336	8.595999718	10.87133312	12.44733334	15.35400009	10.42223011	2.652306546
Alaska	bio_14	1	7	13	22	203	20.86252138	26.5486254
Alaska	bio_15	16.86868858	50.6812706	60.78081894	67.11707306	97.97562408	58.21102608	14.21094191
Alaska	bio_3	13.64424038	20.60149765	22.59692383	25.58843613	100	23.11603041	3.801114238
Alaska	bio_7	1	34.26399994	41.41600037	46.14799881	56.82800293	39.58875383	8.982013805
Alaska	bio_9	-27.95277786	-14.77600002	-10.02999973	-5.443999767	12.47833347	-10.10528682	8.183219275
Alberta	bio_10	2.087333441	13.73866653	14.63399982	15.3093338	18.66200066	14.37016328	1.865145919
Alberta	bio_14	6	15	16	18	70	17.57165363	6.917053847
Alberta	bio_15	16.07837105	51.08941078	57.70376968	65.25542068	77.4679184	57.20169118	10.30390408
Alberta	bio_3	19.72919464	25.9811101	27.87295532	31.02622747	39.62036896	28.5544247	3.648627804
Alberta	bio_7	26.98399925	40.69200134	43.85599899	47.4960022	53	43.79647203	4.841260254
Alberta	bio_9	-21.38533401	-10.56916666	-8.211999893	-6.009999871	11.72333336	-8.243730599	3.184754844
Arizona	bio_10	11.08333302	21.74733353	24.63266563	29.77799988	34.21333313	25.35056634	4.736455633
Arizona	bio_14	1	4	6	9	22	6.588482556	3.612048383
Arizona	bio_15	28.59394836	42.01988602	48.15839767	53.83994293	93.92276764	49.72538826	11.87502484
Arizona	bio_3	33.4552002	42.42002106	44.97519302	46.91316223	53.72639465	44.60356854	3.501838082
Arizona	bio_7	28.08800125	35.52399826	37.19999695	39.02400208	43.0399971	37.17981433	2.352947987
Arizona	bio_9	3.471333265	14.75333309	18	23.18733406	27.19933319	18.56032438	4.837088135
Arkansas	bio_10	22.67200089	25.21600103	26.14700031	26.44199991	27.31333351	25.8023494	0.88159733
Arkansas	bio_14	49	67	76	81	88	74.12914752	8.792127525
Arkansas	bio_15	11.55247879	17.77700615	19.50549793	20.99268913	27.2816124	19.06520535	2.841310376
Arkansas	bio_3	31.6248455	34.4024868	35.99181938	37.44825363	39.75916672	35.92177307	1.823583689
Arkansas	bio_7	32.39200211	34.10400009	34.94800186	36.03199768	38.38000107	35.09697192	1.236842059
Arkansas	bio_9	2.357999802	5.032500029	22.65033245	25.71266603	26.70333481	18.17772281	9.581932856
British Columbia	bio_10	-3.402666569	9.781999588	11.74433327	13.44466686	20.42866707	11.55565181	2.519429249
British Columbia	bio_14	6	20	28	51	157	37.81766329	23.49583038
British Columbia	bio_15	15.26217937	27.3576231	33.8723774	44.32110214	73.31977844	37.14485138	12.88148688
British Columbia	bio_3	22.25962448	28.63313198	30.54787636	32.74036884	43.57594681	30.89158133	3.549165324
British Columbia	bio_7	12.17499924	30.43199921	34.35599899	37.59999847	51.45199966	33.92008661	6.958700429
British Columbia	bio_9	-19.90600014	-6.118000031	-2.054333329	4.55550015	17.98666573	-0.317397296	7.624413441
California	bio_10	6.473999977	17.83283329	22.35299969	25.77866745	36.30466843	22.29904649	5.504020367
California	bio_14	0	1	2	6	30	3.816673614	3.952475876
California	bio_15	18.54850578	57.2299881	79.18961716	86.46956253	109.6347885	73.17297435	17.10080625
California	bio_3	36.43662643	43.69993305	46.14470291	49.46874809	69.10681915	47.11166092	4.964410731
California	bio_7	11.38333321	30.39300156	33.31200027	36.2879982	44.31200027	32.72073581	5.013344271
California	bio_9	1.903333306	17.28733301	20.97755527	23.96849966	31.08600044	20.49215114	4.310675429
Colorado	bio_10	6.951333523	14.16616702	18.89733315	21.836833	25.01066589	17.93636355	4.543308578
Colorado	bio_14	4	8	12	25	58	16.8827505	11.35161925
Colorado	bio_15	5.901099205	21.6322751	48.7440834	65.83047867	77.15964508	43.66747595	22.58300646
Colorado	bio_3	34.76543808	39.35351181	40.67578888	41.89907646	46.72521591	40.6096584	1.851990804
Colorado	bio_7	30.54399872	38.94000149	41.23199844	42.78500271	48.73600006	40.73460366	3.062073518
Colorado	bio_9	-10.43200016	-3.67716676	-1.387333274	0.546000063	18.99133301	-0.839003227	4.626950371
Connecticut	bio_10	18.39866638	19.9406662	20.48666763	21.04999924	22.43260956	20.51717222	0.780866519
Connecticut	bio_14	75	84	87	90	95	86.81398252	3.878673
Connecticut	bio_15	5.396172047	6.433155537	6.936444283	7.912459373	10.2703867	7.178656367	1.030041494
Connecticut	bio_3	29.48927116	30.30319977	30.74828529	31.2213459	32.21552277	30.78572332	0.586696649
Connecticut	bio_7	33.52173996	35.40399933	36.47999954	37.12000275	38.65599823	36.28615702	1.115286238
Connecticut	bio_9	-4.196666718	-1.991333365	-1.052666545	17.30312538	21.99097252	4.021713753	9.189270543
Delaware	bio_10	22.57133293	23.3380003	23.43033314	23.52902126	24.01533318	23.42956062	0.188319827
Delaware	bio_14	70	74	77	80	81	76.64935065	3.116693453
Delaware	bio_15	8.921416283	10.47517157	11.69203377	12.06167817	12.79544735	11.2823586	0.979504294
Delaware	bio_3	28.39001465	31.65739107	32.18974686	32.74494934	33.96735001	32.09840417	1.007753267
Delaware	bio_7	30.12499809	33.41400051	34.08199883	34.36000061	35.06800079	33.81303708	0.864866039
Delaware	bio_9	0.552666545	8.553666592	8.838666916	9.161333084	15.18124962	7.87785946	3.899731593
Florida	bio_10	26.25866699	26.79800034	27.10000038	27.47416592	28.79999924	27.15682703	0.427523026
Florida	bio_14	32	43	56	62	103	56.91282642	15.83947461
Florida	bio_15	18.88590622	36.2744379	45.95413399	56.24716949	71.84593201	45.45707616	13.28438402
Florida	bio_3	34.22662354	44.84873962	48.46630478	51.37786961	56.42263412	48.17145667	4.218679936
Florida	bio_7	13.27499962	22.74400091	24.68400002	28	30.01199913	24.83162997	3.292525016
Florida	bio_9	13.60200024	16.47166681	17.85133362	18.83616686	23.19166565	17.715417	1.516861943
Georgia	bio_10	19.5593338	25.32533264	26.31799889	26.67266655	27.34583282	25.85056379	1.164946309
Georgia	bio_14	48	59	64	79	146	70.01007348	15.08043365
Georgia	bio_15	8.874187469	17.60572147	21.42929077	24.67438793	40.5211792	22.1073769	6.002120932
Georgia	bio_3	35.47711563	40.21874332	42.12039566	43.23821449	46.67073059	41.86171417	2.158559181
Georgia	bio_7	25.45199776	30.22500038	31.38800049	32.0359993	33.90799713	31.12946098	1.277463457
Georgia	bio_9	13.72333336	16.71866608	18.36999989	19.56850004	22.53133392	18.1661879	1.839396885
Hawaii	bio_10	5.5	17.19766712	21.60666656	24.22507	26.99814796	20.45676473	4.586409428
Hawaii	bio_14	9	34.5	57	96	228	68.30512515	42.11185084
Hawaii	bio_15	14.19281197	30.16377068	37.62903214	45.35197067	73.73856354	38.86722768	11.43879829
Hawaii	bio_3	44.12997818	65.08412933	68.85964203	71.89816284	78.33514404	68.02746483	5.166194474
Hawaii	bio_7	9.962499619	11.16200066	12.40799999	13.73200035	17.12000084	12.59881141	1.632306253
Hawaii	bio_9	5.046000004	16.42199993	20.79733276	23.56805515	26.57166672	19.75184878	4.567283471
Idaho	bio_10	7.558000088	13.6366663	16.28199959	18.48133278	23.18133354	16.03435901	3.234151118
Idaho	bio_14	5	14	22	27	45	20.76137412	8.19965642
Idaho	bio_15	9.462021828	23.27033234	30.08405685	38.49333191	57.03730392	30.93341897	9.350408214
Idaho	bio_3	32.25920868	37.28599167	38.51418304	40.67142487	45.15898895	39.01435932	2.341526711
Idaho	bio_7	30.3920002	36.05199814	38.19599915	40.30000305	47.16400146	38.19151677	2.973380629
Idaho	bio_9	-9.5	11.74466705	15.13266659	17.87800026	22.48466682	13.08476082	7.387818743
Illinois	bio_10	20.24799919	22.36850071	23.14533329	23.79066658	25.53066635	23.04391619	0.993463005
Illinois	bio_14	27	35	40	52	81	44.62765237	12.69366345
Illinois	bio_15	14.72725868	20.82149792	27.08946133	31.94830608	40.94356155	26.7233675	6.235144009
Illinois	bio_3	25.81090736	28.46691513	29.33523369	30.09780407	33.43501663	29.40579906	1.259362511
Illinois	bio_7	35.80799866	38.29999924	39.27600098	40.13999939	41.86399841	39.19371556	1.247317284
Illinois	bio_9	-6.489999771	-3.719500124	-2.357333302	-0.840333283	20.92466736	-1.012745449	5.907000756
Indiana	bio_10	20.57533264	21.7733326	22.23466682	23.00333405	25.28266716	22.4141133	0.838353211
Indiana	bio_14	37	46	55	67	80	56.27731977	11.61668912
Indiana	bio_15	14.00637436	19.32731056	21.69955826	23.30666733	29.54607773	21.50599277	3.051920395
Indiana	bio_3	26.793293	29.32908249	30.0078125	31.49950218	34.78256989	30.46249072	1.494681787
Indiana	bio_7	35.10400009	36.97200012	37.78800201	38.19599915	39.5	37.60931477	0.852401867
Indiana	bio_9	-4.150000095	-2.694000006	-1.65200007	-0.337333411	20.63599968	-0.430706782	4.976473453
Iowa	bio_10	20.41466713	21.56266594	22.04566669	22.70250034	24.14733315	22.09150253	0.688183262
Iowa	bio_14	10	18	22	25	71	22.20146962	5.753185595
Iowa	bio_15	15.79942703	44.67213631	48.69113731	52.3675909	57.68374252	47.93493028	5.695998172
Iowa	bio_3	25.12962532	27.24217653	27.97388363	28.58898115	30.27489471	27.87949855	0.967209418
Iowa	bio_7	39.94799805	41.61199951	42.30000114	43.10800171	45.12400055	42.36806142	0.961386346
Iowa	bio_9	-8.507333755	-7.071166754	-5.768666744	-4.483500242	-2.406666756	-5.775400016	1.480971271
Kansas	bio_10	22.30533409	24.32600021	24.80800056	25.24533272	26.91666794	24.75967103	0.78081097
Kansas	bio_14	6	11	14	22	43	17.10314824	7.638464189
Kansas	bio_15	29.99747467	48.14063931	53.1878109	59.45409584	71.99363708	53.44434748	8.261282761
Kansas	bio_3	29.18551064	31.56706381	33.12551117	36.20351124	40.05363846	33.85467392	2.676839467
Kansas	bio_7	37.62400055	40.61199951	41.72399902	42.64799881	44.70000076	41.56872835	1.329229662
Kansas	bio_9	-2.343333483	-0.847166762	-0.118333302	0.689833358	2.452666759	-0.063511151	1.056759445
Kentucky	bio_10	19.45400047	22.66866684	23.25633335	24.09250021	25.52600098	23.3583405	0.886841141
Kentucky	bio_14	64	74	77	79	91	76.96643858	4.414027412
Kentucky	bio_15	10.64538574	13.69184232	14.65213871	15.85693645	19.3107872	14.650462	1.627577488
Kentucky	bio_3	31.10481262	33.87073421	34.97728157	36.84599495	39.65461731	35.39911661	1.929680837
Kentucky	bio_7	31.3920002	34.80899906	35.62800026	36.02000046	37.30400085	35.40309548	0.801770586
Kentucky	bio_9	-0.089333296	13.43983316	19.05999947	19.89833307	21.04400063	16.34793592	5.427242618
Louisiana	bio_10	26.38933372	26.88249922	27.11000061	27.33066559	28.125	27.10967409	0.295244939
Louisiana	bio_14	67	81	89	97	118	89.61104257	10.71440888
Louisiana	bio_15	8.740209579	14.35615206	16.46955776	19.05528641	29.89312935	16.99535955	3.933311168
Louisiana	bio_3	27.87322426	38.44261932	39.42380142	40.4363184	43.93648529	39.12240511	2.257385618
Louisiana	bio_7	20.93333435	27.54800034	29.82800102	31.84500074	33.52800369	29.4313793	2.70949757
Louisiana	bio_9	15.06933308	16.73599911	23.01866722	23.90399933	27.21866608	21.20871494	3.92886939
Maine	bio_10	14.00199986	16.57249975	17.61533356	18.33333397	19.94761848	17.46439839	1.034803016
Maine	bio_14	46	58	67	77	94	67.25	10.16416821
Maine	bio_15	8.743741989	12.15646482	14.23127842	17.67762327	23.6933918	14.83301002	3.174907482
Maine	bio_3	24.17616653	27.38894224	28.29015255	28.98586226	31.80947495	28.17933659	1.252310047
Maine	bio_7	31.26153946	40.51599884	41.79599762	42.83599854	45.5	41.46521129	2.097865277
Maine	bio_9	-11.7626667	-9.254832983	-6.355999947	-3.735166848	19.94761848	-1.93619318	10.71443237
Manitoba	bio_10	1.786666632	13.21333313	14.56066704	16.3239994	19.77000046	14.77887917	1.862971388
Manitoba	bio_14	8	14	16	17	24	15.12811325	2.298408358
Manitoba	bio_15	43.81758881	52.37974739	53.77544403	56.10421371	68.99362946	54.29196327	2.855305937
Manitoba	bio_3	16.35694504	20.12661362	21.48983765	22.55792332	26.79738426	21.40966229	1.902226299
Manitoba	bio_7	9.859999657	49.21199799	50.99599838	52.05200195	53.89199829	50.58114673	1.755327087
Manitoba	bio_9	-26.35333252	-21.86000061	-18.16399956	-16.13533401	-4.656666756	-18.67370858	3.578355499
Maryland	bio_10	18.46333313	22.68533325	23.43333244	23.76466751	24.86666679	22.96677984	1.311397239
Maryland	bio_14	58	71	73	77	83	72.94844679	4.841125277
Maryland	bio_15	9.35503006	11.24359703	11.92467785	12.82622051	16.00231934	12.11541355	1.220520075
Maryland	bio_3	28.00653648	31.92295837	33.00386429	33.62068939	35.87983322	32.7132134	1.228780927
Maryland	bio_7	29.75	33.96800232	34.39199829	35.15200043	36.9280014	34.46462628	0.979172938
Maryland	bio_9	-2.773333311	0.600000024	2.055333376	8.914000511	16.47777748	3.550724526	4.148500016
Massachusetts	bio_10	17.08600044	19.08566713	20.04300022	20.6218338	21.87063408	19.84590142	0.947842686
Massachusetts	bio_14	64	79	84	88	95	83.37387387	5.266440453
Massachusetts	bio_15	5.423268795	7.307757258	8.170011044	9.333162308	15.18524361	8.364560965	1.546191048
Massachusetts	bio_3	24.06227875	30.04137707	30.99241924	31.63664722	32.65441132	30.58912334	1.509490734
Massachusetts	bio_7	26.91428566	35.97999954	37.68799973	38.45199966	40.45600128	36.87451515	2.46335987
Massachusetts	bio_9	-5.992666721	-3.804333389	-2.216666698	18.25416708	21.12152863	6.86681699	11.17431392
Michigan	bio_10	14.93666649	17.46033287	18.86800003	20.20166683	22.21333313	18.89863877	1.47761174
Michigan	bio_14	22	32	35	39	53	35.51859734	5.217966838
Michigan	bio_15	16.51355362	24.17085171	26.27147865	29.12585735	43.50754929	26.70883766	4.289297939
Michigan	bio_3	23.58269882	28.0116806	29.00878716	29.78049278	31.66569138	28.86906639	1.220449369
Michigan	bio_7	33.15999985	37.52400208	38.19200134	39.30800056	44.54800034	38.57540977	1.736513265
Michigan	bio_9	-10.7266674	-5.933000088	-4.484666824	-3.206666708	-0.99333334	-4.864364447	2.141485552
Minnesota	bio_10	15.54466629	18.05866623	19.31999969	20.68266678	22.00666618	19.28989587	1.466154261
Minnesota	bio_14	5	14	15	18	30	15.66389646	2.901940608
Minnesota	bio_15	32.29610062	52.28970718	55.03219986	58.87090206	86.63822174	55.65361454	5.075039407
Minnesota	bio_3	21.86847305	25.59415388	26.0730505	26.6994319	28.56888008	26.10949547	0.873490209
Minnesota	bio_7	39.82800293	45.21199799	46.41200256	47.59600067	50.41200256	46.34944032	1.547391995
Minnesota	bio_9	-15	-12.9106667	-11.44833326	-9.185833216	7.171999931	-11.14012016	2.059538583
Mississippi	bio_10	24.94400024	25.91066742	26.25600052	26.60066605	27.59444427	26.24690458	0.490206028
Mississippi	bio_14	65	78	83	87	103	82.35729879	6.501794976
Mississippi	bio_15	12.25543499	18.76833153	20.58874321	21.51865101	23.66704941	20.08391074	2.001839487
Mississippi	bio_3	32.9980545	37.84203339	39.853302	41.62296295	44.97428513	39.59697688	2.549177589
Mississippi	bio_7	24	31.23999786	32.41600037	33.35200119	34.78800201	32.12818668	1.521701892
Mississippi	bio_9	14.74266624	21.69433308	22.38400078	22.93666649	26.69599915	21.90292796	1.692565705
Missouri	bio_10	22.85333252	23.77199936	24.0613327	24.38366604	26.21533203	24.12184362	0.542639475
Missouri	bio_14	19	36	42	51	84	44.86324229	14.266811
Missouri	bio_15	15.2399292	20.5230751	27.71014404	34.61238289	50.05418396	28.75922907	8.916815261
Missouri	bio_3	27.94482422	30.12254715	31.94117546	33.17045975	36.72983551	31.77620881	1.909985063
Missouri	bio_7	35.27600098	37.90000153	38.84000015	39.87599945	42.01200104	38.89918853	1.230182239
Missouri	bio_9	-3.451999903	-1.278666675	0.444666654	1.230666757	26.07799911	1.44921662	5.83073403
Montana	bio_10	5.727333546	15.47666645	18.60133362	20.14533234	24.02400017	17.65448615	3.186949324
Montana	bio_14	4	8	11	18	57	15.01782064	9.758805832
Montana	bio_15	15.91227055	42.79442596	58.28875732	65.0764389	77.551651	53.0547407	15.76345909
Montana	bio_3	28.40487099	33.58109283	35.77140427	37.42321014	43.76851273	35.45265662	2.692373707
Montana	bio_7	29.61999893	37.14400101	41.64799881	45.16799927	49.95600128	41.17800054	4.614746317
Montana	bio_9	-11.5753336	-6.443333149	-4.863999844	-3.479333401	17.20199966	-3.210607906	6.129647264
Nebraska	bio_10	19.05266762	21.65916586	22.3306675	22.9533329	24.5613327	22.28483627	0.934693918
Nebraska	bio_14	5	10	11	13	25	11.83616544	3.042084537
Nebraska	bio_15	18.7838459	55.40188026	60.71192741	65.96162033	76.77096558	60.42877191	7.007853831
Nebraska	bio_3	27.75663567	31.24239874	33.52716064	36.12389565	39.82440567	33.71838637	2.764033922
Nebraska	bio_7	39.77600098	42.39199829	42.86800003	43.31200027	45.47599792	42.84497397	0.68174914
Nebraska	bio_9	-6.152666569	-4.050666809	-3.478666782	-2.78399992	16.17066574	-3.459732717	1.049410388
Nevada	bio_10	10.52466679	18.19666672	19.88333321	21.57499981	34.152668	20.28522666	3.403176783
Nevada	bio_14	1	7	10	15	37	11.20975299	5.328736425
Nevada	bio_15	10.24941444	19.93385506	25.81049728	30.27111244	73.91113281	26.27549972	8.609842189
Nevada	bio_3	33.24039459	40.46837425	41.7090416	42.92855263	50.32760239	41.66053197	2.060627625
Nevada	bio_7	28.52400017	37.70800018	39.52400208	40.99200058	46.75600052	39.21401029	2.454755951
Nevada	bio_9	-4.296666622	11.23200035	17.3813324	19.71966648	26.8939991	14.19651418	7.761147136
New Brunswick	bio_10	14.60533333	16.10066605	16.7850008	17.18066597	18.66466713	16.66715278	0.719718018
New Brunswick	bio_14	55	66	72	80	92	72.85089504	8.118021925
New Brunswick	bio_15	6.919216156	10.4351368	11.95237923	14.69541502	21.93303299	12.5556387	3.091163179
New Brunswick	bio_3	23.43112183	25.69894266	26.3855896	27.17647362	30.11137962	26.41963041	1.112164773
New Brunswick	bio_7	31.48181915	38.88800049	41.01200104	42.16100025	45.30400085	40.57284716	2.260121776
New Brunswick	bio_9	-12.23799992	-5.503666878	-3.606999993	-2.052000046	18.15066719	-0.145335812	8.347128762
New Hampshire	bio_10	14.04266644	17.43933296	18.52600098	19.05733299	20.6546669	18.22271656	1.223191908
New Hampshire	bio_14	49	69	76	83	148	75.04153355	11.46975062
New Hampshire	bio_15	7.532874584	9.652727127	10.97301674	13.56522465	23.60747719	12.20444757	3.647867215
New Hampshire	bio_3	25.88969994	29.98803329	30.76489449	31.33965683	32.03786087	30.46444412	1.172190983
New Hampshire	bio_7	36.05294037	39.11600113	39.97599792	40.77199936	42.66799927	39.93014199	1.111572002
New Hampshire	bio_9	-9.700666428	-6.338000298	-4.915333271	-4.097333431	20.6546669	-4.532009025	4.717479349
New Jersey	bio_10	19.42466736	21.73933315	22.41854382	22.88516712	23.92266655	22.16425479	0.967804326
New Jersey	bio_14	71	75	77	79	86	77.05926544	2.96636564
New Jersey	bio_15	8.511076927	10.50673795	11.41038561	12.11864614	13.72475243	11.30546881	1.066777966
New Jersey	bio_3	27.73747063	31.34406519	32.13124847	32.73982143	33.61722946	31.92236698	1.053337123
New Jersey	bio_7	30.67499924	34.18100071	34.98566628	36.22700024	37.93599701	35.10378049	1.34433767
New Jersey	bio_9	-3.313333273	-0.649166733	0.766333222	8.086833715	14.65686321	3.354055817	5.984263633
New Mexico	bio_10	8.840666771	19.52466583	22.26099968	24.40183353	27.83333206	21.7578544	3.345160284
New Mexico	bio_14	3	8	10	12	52	10.79595278	5.729906066
New Mexico	bio_15	23.53353119	59.6352005	67.63027573	71.54408264	89.08468628	63.92564912	12.36809816
New Mexico	bio_3	36.40808487	43.75182247	45.54182434	46.87242413	53.63961792	45.52332298	2.685874174
New Mexico	bio_7	29.03600121	37.51200104	38.54000092	39.72000122	46.34799957	38.48824238	2.068652556
New Mexico	bio_9	-7.634000301	4.015999913	7.685666561	11.57933331	20.54400063	7.768526404	5.237644614
New York	bio_10	13.56533337	18.02500057	18.92266655	19.82466698	23.39066696	18.90539784	1.36010776
New York	bio_14	24	55	62	69	101	62.42086913	11.00009885
New York	bio_15	8.22192955	13.17548275	15.32173157	18.73069286	38.51264954	16.01201202	3.940311269
New York	bio_3	24.78213501	27.96757603	29.18684769	30.27862167	33.38319778	29.11616502	1.682810421
New York	bio_7	28.42499924	36.52399826	37.54000092	39.40599823	41.94799805	37.83353305	1.932847319
New York	bio_9	-10.14400005	-5.280666828	-3.887333393	-2.835000157	20.42533302	-3.651373506	3.844958161
Newfoundland and Labrador	bio_10	1.472222209	10.37800026	11.18400002	12.37199974	15.29705906	11.3815085	1.879479846
Newfoundland and Labrador	bio_14	24	43	57	65	127	59.53119861	20.27284747
Newfoundland and Labrador	bio_15	7.35753727	15.14644766	20.65363121	26.81682301	40.57383728	21.19449526	7.314202666
Newfoundland and Labrador	bio_3	16.56975555	21.43440819	22.5833683	23.64325333	28.37052345	22.78616602	2.227443605
Newfoundland and Labrador	bio_7	7.711111069	35.95999908	39.85199738	43.60800171	49.27199936	39.71896734	4.950206298
Newfoundland and Labrador	bio_9	-23.21666718	-11.47733307	-7.130000114	-2.408666611	15.07000065	-6.362464235	8.451921886
North Carolina	bio_10	16.11933327	24.02033329	24.78333282	25.24066734	26.30466652	24.09444862	1.80421934
North Carolina	bio_14	64	74	78	83	153	80.73420151	11.76054164
North Carolina	bio_15	7.226175785	11.03168297	14.61855602	21.30486393	35.00289536	16.63494752	6.544521942
North Carolina	bio_3	30.06742668	38.29530334	39.0187645	39.74281883	43.33235168	38.90068755	1.509009332
North Carolina	bio_7	24.56666565	31.8239994	33.00799942	33.74399948	35.2519989	32.65950592	1.446459393
North Carolina	bio_9	-0.281999975	10.06433344	11.25799942	12.37200022	20.31466675	10.82284064	2.994137706
North Dakota	bio_10	17.03266716	18.98933411	19.53066635	20.01916647	21.99333382	19.50910342	0.748902124
North Dakota	bio_14	6	9	10	11	21	10.26995042	1.646550132
North Dakota	bio_15	52.39283752	62.29198074	64.53006363	66.97169685	76.11971283	64.8605961	3.835324872
North Dakota	bio_3	23.02715111	26.59035015	27.63276577	28.853333	33.40011215	27.79863432	1.746105204
North Dakota	bio_7	43.7480011	46.50799942	47.2159996	47.74399853	50.16400146	47.06198338	0.949464526
North Dakota	bio_9	-14.84066677	-12.21733356	-11.17133331	-9.777499914	-5.442666531	-10.99392009	1.787880917
Northwest Territories	bio_10	-1.838000059	7.416666508	11.14266682	13.18133354	15.62199974	10.00407219	4.05873882
Northwest Territories	bio_14	1	6	9	12	34	9.542323998	5.056792993
Northwest Territories	bio_15	29.06731415	48.44885635	53.62491226	58.92492676	80.57174683	54.02255228	8.105372034
Northwest Territories	bio_3	12.48534393	15.50533581	17.55220413	19.70509338	100	17.9859655	3.179083345
Northwest Territories	bio_7	1	46.2519989	49.85200119	52.29599762	56.76799774	49.37586428	3.418128971
Northwest Territories	bio_9	-36.85434723	-27.83399963	-20.58933449	-15.17133331	0	-21.32868548	7.365295079
Nova Scotia	bio_10	14.28600025	16.19333267	16.63000107	16.96333313	17.98066711	16.51583336	0.637868323
Nova Scotia	bio_14	72	87	91	97	110	91.70914584	7.062495462
Nova Scotia	bio_15	9.329276085	14.73519421	16.43597984	18.0015049	25.08224106	16.39310109	2.662762522
Nova Scotia	bio_3	22.01289749	26.09344101	27.83035088	28.92326927	31.46086311	27.45256333	2.126093217
Nova Scotia	bio_7	24.47142792	32.80799866	34.16249847	34.9960022	36.87199783	33.75702502	1.818829783
Nova Scotia	bio_9	-2.030555487	14.79469681	16.41466713	16.88666725	17.87400055	15.36386348	2.489153115
Nunavut	bio_10	-8.526000023	1.55733335	4.509333134	6.957333565	13.94933319	4.088714146	3.909194564
Nunavut	bio_14	1	3	5	7	34	5.914193377	4.346417894
Nunavut	bio_15	30.07811546	59.30513382	64.71659851	72.41487122	96.72171021	65.42762726	10.96203492
Nunavut	bio_3	9.555934906	13.72203064	14.43481159	15.50906849	100	14.90277482	4.669505765
Nunavut	bio_7	1	42.61999893	46.22799683	49.61199951	54.38800049	45.95947619	5.208575422
Nunavut	bio_9	-41.66600037	-33.10333252	-30.87575722	-28.76600075	0	-30.70536715	4.20940456
Ohio	bio_10	19.55399895	21.0720005	21.54800034	21.88399887	23.91933441	21.50159898	0.639041436
Ohio	bio_14	41	49	56	61	76	55.69686305	7.848489584
Ohio	bio_15	14.39707184	18.63672352	20.48810387	22.17152119	24.82775497	20.29901483	2.192037502
Ohio	bio_3	24.85670471	29.83069038	31.22775459	32.77984047	36.76465225	31.43033423	1.949909215
Ohio	bio_7	34.69200134	36.00799942	36.49200058	37.18400192	39	36.616415	0.784783594
Ohio	bio_9	-4.101333618	-2.274666786	-1.498666763	-0.781999975	13.59800053	-1.314589954	1.926470976
Oklahoma	bio_10	22.25266647	26.04016733	26.46866608	26.83516645	28.10599899	26.36865304	0.775953874
Oklahoma	bio_14	7	21	31	43	76	32.6496421	15.23735971
Oklahoma	bio_15	19.22428894	32.49064922	39.37128448	47.94057751	69.57492828	40.15478339	9.823951454
Oklahoma	bio_3	31.92705154	34.08346748	35.14760208	36.25362968	41.77893829	35.35132969	1.749710241
Oklahoma	bio_7	33.57600021	36.95199966	38.40799904	39.9640007	42.51599884	38.50481875	1.849504932
Oklahoma	bio_9	1.406000018	2.812666714	3.958999991	5.045333385	26.77133369	3.99397614	1.731911667
Ontario	bio_10	9.98916626	14.33066654	15.09733391	16.12999916	21.8920002	15.32553764	1.649385944
Ontario	bio_14	11	20	28	41	77	31.83851595	13.88137755
Ontario	bio_15	10.9298563	26.47726727	42.40454292	49.82998943	64.11257172	38.21151912	12.82756486
Ontario	bio_3	19.03375053	22.18883705	23.66410828	25.37409401	28.27664375	23.7267866	1.997632329
Ontario	bio_7	31.52399826	46.76399994	49.09999847	50.10400009	52.14399719	47.5574162	3.888293558
Ontario	bio_9	-22.70208359	-17.60066605	-13.96999979	-9.381333351	19.68400002	-13.18486959	5.37102395
Oregon	bio_10	7.717999935	15.07933331	16.7733326	18.07733345	23.07666588	16.59839626	2.252746906
Oregon	bio_14	5	11	14	18	47	15.32160187	6.283915804
Oregon	bio_15	21.38586044	31.38438416	40.43886185	64.55825043	83.9355011	46.80216211	17.11167436
Oregon	bio_3	35.63638306	42.08754349	43.72774887	45.60748291	56.71896744	43.8998031	3.033779757
Oregon	bio_7	15.06363678	28.53600121	34.11600113	36.52399826	42.26799774	32.58784833	5.453585543
Oregon	bio_9	5.328666687	14.88599968	16.57799911	17.94333267	22.87266731	16.40091987	2.24609766
Pennsylvania	bio_10	17.47200012	19.1079998	19.97933388	21.07866669	24.10333443	20.12742904	1.309125149
Pennsylvania	bio_14	48	61	65	70	83	65.31914894	6.014270326
Pennsylvania	bio_15	10.68906593	13.85303068	16.22023964	18.02723837	24.88126755	16.129566	2.72155006
Pennsylvania	bio_3	26.58261108	31.25469971	32.01451874	32.69797993	35.88401031	32.04036288	1.222149953
Pennsylvania	bio_7	33.42000198	35.57999802	36.09199905	36.5039978	37.7519989	35.99329872	0.717541284
Pennsylvania	bio_9	-5.157333374	-3.147333324	-2.206666708	-1.030833334	8.275333405	-2.075326703	1.396667406
Prince Edward Island	bio_10	16.12894821	16.75349998	16.92333412	17.04266739	17.51133347	16.91074796	0.214015311
Prince Edward Island	bio_14	66	76	81	83	88	79.45287958	5.188482053
Prince Edward Island	bio_15	8.959283829	11.71516395	13.11681986	15.14088702	18.08042336	13.34874553	2.166900035
Prince Edward Island	bio_3	22.25628281	23.52056932	23.88156223	24.28205872	25.53665924	23.87568166	0.577521187
Prince Edward Island	bio_7	34.03333282	35.26265049	35.54800034	36.11078548	38.08399963	35.74125429	0.7879036
Prince Edward Island	bio_9	-3.65789485	-3.081833184	-2.876095414	13.15999961	17.49318123	2.473394302	8.453547609
Quebec	bio_10	4.317333221	10.16600037	12.16333389	14.35866642	20.4659996	12.27521277	2.671948542
Quebec	bio_14	10	23	33	50	104	37.27332357	16.89591026
Quebec	bio_15	9.5664711	28.32102871	38.04384995	43.33240223	57.16523361	35.68903864	10.32544402
Quebec	bio_3	9.070816994	17.65246534	21.40138435	23.78822041	27.81724548	20.02026919	4.855654525
Quebec	bio_7	31.55714417	41.7159996	45.28800201	47.26900101	50.13999939	44.51410399	3.193817352
Quebec	bio_9	-25.22933388	-16.82533264	-13.23233366	-9.751999855	12.17222214	-13.75895671	5.020115176
Rhode Island	bio_10	19.61800003	20.03999901	20.38466644	20.66666603	21.96764755	20.4141454	0.491332929
Rhode Island	bio_14	70	81	85	89	96	85.11560694	4.652885989
Rhode Island	bio_15	6.470479488	8.611426353	9.736393929	10.63236141	12.30067158	9.540909461	1.312547673
Rhode Island	bio_3	27.10225296	30.0417099	30.53604317	31.06555939	31.79156303	30.42996811	0.865188314
Rhode Island	bio_7	29.73000145	33.87857056	34.76399994	35.84799957	37	34.81529369	1.272579836
Rhode Island	bio_9	17.04133224	17.40066719	17.6906662	17.96533394	19.39803886	17.76259965	0.486050483
Saskatchewan	bio_10	11.31400013	14.56799984	15.46933365	16.85400009	21.61333275	15.68679653	1.569182893
Saskatchewan	bio_14	7	13	15	17	26	14.87657174	3.010837011
Saskatchewan	bio_15	41.69633865	56.14126968	58.62300873	60.4224472	75.8293457	58.17838105	4.409630987
Saskatchewan	bio_3	17.69353485	21.75097084	23.91528511	25.95805168	32.96535492	23.93310056	2.852527562
Saskatchewan	bio_7	37.20400238	46.4640007	47.84799957	49.98400116	54.81999969	48.17171401	2.458611574
Saskatchewan	bio_9	-26.31066704	-16.15733337	-13.67666626	-12.00533295	-1.425333381	-14.34245172	3.956429582
South Carolina	bio_10	20.59133339	25.33800125	25.88066673	26.11199951	26.97133255	25.6903894	0.670248553
South Carolina	bio_14	59	66	71	78	141	74.11244178	11.87208136
South Carolina	bio_15	7.162390232	14.60695362	20.82173729	26.32256889	36.4048996	20.76894316	7.044790336
South Carolina	bio_3	35.41016388	39.65990829	40.59370422	41.52632904	43.31420135	40.5416756	1.268626749
South Carolina	bio_7	25.08800125	31.44400024	32.5359993	33.08000183	34.1760025	32.15756832	1.35392738
South Carolina	bio_9	3.245999813	12.65066624	13.64866638	15.59866714	20.21866608	14.29557138	2.401364859
South Dakota	bio_10	14.84066677	20.8433342	21.37199974	22.02000046	23.30800056	21.33417028	0.983602011
South Dakota	bio_14	6	8	9	11	52	10.12859885	3.52434928
South Dakota	bio_15	22.14771271	58.56502533	62.00369644	65.70834351	75.93200684	61.93041312	6.043596802
South Dakota	bio_3	25.11993599	28.4706707	29.95741653	32.94307327	38.25764847	30.66866362	2.828856629
South Dakota	bio_7	34.75600052	44.43199921	45.22800064	46.13999939	47.76799774	45.06429509	1.734923613
South Dakota	bio_9	-10.63599968	-8.466666222	-6.619999886	-4.984666824	-1.925999999	-6.725732767	2.030494346
Tennessee	bio_10	16.76866722	23.30950022	24.14299965	24.71333313	27.22200012	23.95963011	1.235853012
Tennessee	bio_14	61	79	85	88	123	83.67529562	7.382191798
Tennessee	bio_15	9.776820183	14.25944424	15.3047061	16.98980379	21.99379349	15.61622235	2.143440597
Tennessee	bio_3	31.45812035	36.16363239	37.76275253	38.70295238	42.56721497	37.30850301	2.042410138
Tennessee	bio_7	28.32799911	33.82899952	34.35600281	34.98799896	36.52799988	34.28203958	0.991520654
Tennessee	bio_9	-0.407333374	18.94833279	20.13933372	20.58450031	22.72333336	19.06347193	3.010336766
Texas	bio_10	19.31933403	26.55649948	27.35866737	28.0233326	30.57466698	27.11544433	1.413794636
Texas	bio_14	2	12	23	47	96	30.51221724	21.21369411
Texas	bio_15	13.79417706	31.9203558	44.08392715	56.56378651	87.71759796	44.4801446	16.93643106
Texas	bio_3	28.25606918	38.85034847	40.77748299	43.1412735	51.23307419	41.19685608	3.207415507
Texas	bio_7	20.04999924	31.91200018	34.72999954	37.19599915	41.75600052	34.38386464	3.495958798
Texas	bio_9	1.465999961	7.381999969	10.00400019	14.88733387	28.56466675	11.90643805	6.842700515
Utah	bio_10	7.889999866	18.01516676	21.1420002	22.94416714	28.92066574	20.30817315	3.652691954
Utah	bio_14	3	10	14	20	42	15.64032307	6.77869577
Utah	bio_15	5.962694168	19.41342258	23.94934082	28.81502056	42.93349457	24.03635123	6.888140681
Utah	bio_3	28.44042015	36.05039978	38.0037899	39.73948097	45.06208801	37.94122466	2.698342643
Utah	bio_7	30.42000198	38.61499786	40.89599991	42.81199646	51.40000153	40.65909238	3.31450352
Utah	bio_9	-8.694000244	-1.545333296	6.275666475	16.52333355	24.63999939	7.319739279	9.681704994
Vermont	bio_10	15.41666603	17.24299955	17.86366653	18.69349957	20.25866699	17.98721841	1.018313089
Vermont	bio_14	26	55	64	72	100	64.16539924	13.90952354
Vermont	bio_15	8.143983841	13.40655923	17.76528549	19.83546209	35.72455978	17.05843684	5.048006823
Vermont	bio_3	24.43085098	27.7418499	29.01114845	29.86655188	31.53358459	28.72796703	1.472151543
Vermont	bio_7	37.2840004	39.54800034	40.31800079	40.82400131	43.0320015	40.16497084	0.983644236
Vermont	bio_9	-9.260666847	-7.12983346	-6.338666439	-5.442833185	-3.60466671	-6.301340516	1.127465964
Virginia	bio_10	16.72200012	21.57600021	23.38066673	24.01466751	25.56200027	22.78749024	1.563737906
Virginia	bio_14	56	72	77	80	95	75.44475364	5.986130613
Virginia	bio_15	7.639370918	10.49300003	12.05710983	13.2904892	18.93877029	12.11816042	2.078638293
Virginia	bio_3	29.43699455	36.13010788	37.25478363	38.07663345	39.87077332	36.88082195	1.639281341
Virginia	bio_7	29.35599899	33.47200012	34.32400131	34.95600128	36.85599899	34.14637744	1.151952644
Virginia	bio_9	-2.313333273	1.960666656	3.153333187	7.444666862	17.57666588	4.765019381	3.871083285
Washington	bio_10	0.457333297	14.56350017	16.50966644	19.30533218	24.66399956	16.69115711	3.134226514
Washington	bio_14	4	12	23	38	73	26.04032393	16.08206059
Washington	bio_15	11.19236374	39.58348656	49.68855095	61.44653893	82.8102951	49.77039191	13.23015654
Washington	bio_3	28.96764374	35.04606342	37.05282402	39.65050697	49.85137558	37.88140286	3.761766762
Washington	bio_7	15.7857151	24.8010006	33.15600014	35.49599838	41.26399994	30.58480854	5.801146615
Washington	bio_9	-2.179999828	13.98066711	16.18333244	18.77416611	24.03533363	16.16355388	3.166228723
West Virginia	bio_10	16.56466675	20.14866638	21.23999977	21.96266747	23.26200104	20.95080563	1.339024912
West Virginia	bio_14	55	71	77	82	104	76.20524485	9.369862292
West Virginia	bio_15	8.353238106	13.33663368	14.35764217	15.38762188	20.50714493	14.21138487	1.792173798
West Virginia	bio_3	32.07496262	35.48465347	36.3044548	37.0535202	38.66031647	36.16514505	1.208087586
West Virginia	bio_7	31.77200127	33.94800186	34.81200027	35.54800034	36.98400116	34.68947391	1.001082657
West Virginia	bio_9	-3.378000021	-0.321999997	0.382666588	1.114666581	14.64133358	1.092062443	3.223850967
Wisconsin	bio_10	16.42399979	18.30166626	19.57600021	20.3336668	21.98999977	19.35453532	1.147088953
Wisconsin	bio_14	17	21	23	26	35	23.85673714	3.369066282
Wisconsin	bio_15	29.29486275	39.32372856	44.16064453	48.33045197	53.28381729	43.50250849	5.331441959
Wisconsin	bio_3	23.32162666	26.81292248	27.32485771	27.8298645	29.5970211	27.28716544	0.838805985
Wisconsin	bio_7	36.37599945	42.18399811	43.22399902	44.22000122	46.35200119	43.02219335	1.653232648
Wisconsin	bio_9	-11.03800011	-10.00399971	-8.569333076	-7.049333334	-4.184000015	-8.4888776	1.575168527
Wyoming	bio_10	4.557333469	14.95066714	17.42333412	19.5359993	21.55999947	16.68523607	3.509686597
Wyoming	bio_14	4	9	12	16	44	15.10974702	9.073129609
Wyoming	bio_15	9.571400642	27.75662088	44.7177639	57.93497658	72.54695892	42.42277278	16.57271124
Wyoming	bio_3	32.16897202	35.66909409	37.13053894	38.86804867	43.46208572	37.3033679	2.122381244
Wyoming	bio_7	28.50400162	38.3949995	41.38800049	43.27199936	49.22000122	40.68580653	3.719532191
Wyoming	bio_9	-11.14466667	-5.926833391	-4.857333183	-3.790499926	15.53333378	-3.887401497	4.310043968
Yukon	bio_10	-13.42666626	9.311332703	10.6293335	11.7246666	15.29399967	10.284726	2.239733483
Yukon	bio_14	2	9	11	16	107	13.21717182	8.153257161
Yukon	bio_15	22.95812416	44.19749451	52.82034683	60.04186249	91.32559204	52.84405556	11.83272513
Yukon	bio_3	15.67053795	22.3546505	24.57504272	26.64348602	31.55107689	24.22230007	3.129700619
Yukon	bio_7	18.0039978	44.48000336	47.22399902	50.02799988	55.79199982	46.72189887	4.772109279
Yukon	bio_9	-29.1673336	-16.69599915	-13.02733326	-10.90199947	5.237333298	-13.93244105	4.784463305
